# Supplementary material for: Fabrication, Characterization, and Transcriptomic Analysis of Oregano Essential Oil Liposomes for Enhanced Antibacterial Activity and Sustained Release
Source: Foods. 2026 Jan 3;15(1):157. doi: 10.3390/foods15010157 (PMC12786251; doi:10.3390/foods15010157)
Supplement: Supplementary file 1 [file foods-15-00157-s001.zip]

Archive with 1 entries (1 files):
- foods-4056966-supplementary.pdf
